# Supplementary material for: The Effects of Microbiota on the Herbivory Resistance of the Giant Duckweed Are Plant Genotype-Dependent
Source: Plants (Basel). 2022 Dec 1;11(23):3317. doi: 10.3390/plants11233317 (PMC9739470; doi:10.3390/plants11233317)
Supplement: Supplementary file 1 [file plants-11-03317-s001.zip]

Archive with 2 entries (2 files):
- DataAnalysisR.R
- MicrobiotaHerbivoryExperiments.txt
