# Supplementary material for: The Effects of Microbiota on the Herbivory Resistance of the Giant Duckweed Are Plant Genotype-Dependent
Source: Plants (Basel). 2022 Dec 1;11(23):3317. doi: 10.3390/plants11233317 (PMC9739470; doi:10.3390/plants11233317)
Supplement: Supplementary file 1 [file plants-11-03317-s001.zip › MicrobiotaHerbivoryExperiments.txt]

Sample ID	Genotype	Treatment	Value	Trait
1	1	C	40	Resistance
2	1	C	28	Resistance
3	1	C	13	Resistance
4	1	C	28	Resistance
5	1	C	15	Resistance
6	1	C	16	Resistance
7	1	C	16	Resistance
8	1	C	45	Resistance
9	1	C	17	Resistance
10	1	C	24	Resistance
11	1	C	29	Resistance
12	1	C	25	Resistance
13	1	C	22	Resistance
14	1	C	18	Resistance
15	1	C	14	Resistance
16	1	M	29	Resistance
17	1	M	27	Resistance
18	1	M	26	Resistance
19	1	M	23	Resistance
20	1	M	39	Resistance
21	1	M	8	Resistance
22	1	M	29	Resistance
23	1	M	48	Resistance
24	1	M	23	Resistance
25	1	M	51	Resistance
26	1	M	31	Resistance
27	1	M	30	Resistance
28	1	M	31	Resistance
29	1	M	28	Resistance
30	1	M	6	Resistance
31	2	C	44	Resistance
32	2	C	2	Resistance
33	2	C	39	Resistance
34	2	C	24	Resistance
35	2	C	35	Resistance
36	2	C	37	Resistance
37	2	C	40	Resistance
38	2	C	7	Resistance
39	2	C	14	Resistance
40	2	C	6	Resistance
41	2	C	35	Resistance
42	2	C	24	Resistance
43	2	C	0	Resistance
44	2	C	35	Resistance
45	2	C	22	Resistance
46	2	M	16	Resistance
47	2	M	26	Resistance
48	2	M	16	Resistance
49	2	M	15	Resistance
50	2	M	26	Resistance
51	2	M	19	Resistance
52	2	M	19	Resistance
53	2	M	20	Resistance
54	2	M	10	Resistance
55	2	M	30	Resistance
56	2	M	8	Resistance
57	2	M	17	Resistance
58	2	M	37	Resistance
59	2	M	30	Resistance
60	2	M	9	Resistance
61	5	C	8	Resistance
62	5	C	15	Resistance
63	5	C	38	Resistance
64	5	C	19	Resistance
65	5	C	34	Resistance
66	5	C	15	Resistance
67	5	C	35	Resistance
68	5	C	29	Resistance
69	5	C	5	Resistance
70	5	C	30	Resistance
71	5	C	22	Resistance
72	5	C	19	Resistance
73	5	C	22	Resistance
74	5	C	41	Resistance
75	5	C	24	Resistance
76	5	M	44	Resistance
77	5	M	39	Resistance
78	5	M	49	Resistance
79	5	M	11	Resistance
80	5	M	42	Resistance
81	5	M	13	Resistance
82	5	M	14	Resistance
83	5	M	32	Resistance
84	5	M	58	Resistance
85	5	M	18	Resistance
86	5	M	30	Resistance
87	5	M	6	Resistance
88	5	M	11	Resistance
89	5	M	39	Resistance
90	5	M	32	Resistance
91	9	C	26	Resistance
92	9	C	12	Resistance
93	9	C	6	Resistance
94	9	C	29	Resistance
95	9	C	34	Resistance
96	9	C	24	Resistance
97	9	C	30	Resistance
98	9	C	15	Resistance
99	9	C	37	Resistance
100	9	C	23	Resistance
101	9	C	6	Resistance
102	9	M	31	Resistance
103	9	M	18	Resistance
104	9	M	11	Resistance
105	9	M	43	Resistance
106	9	M	9	Resistance
107	9	M	43	Resistance
108	9	M	32	Resistance
109	9	M	22	Resistance
110	9	M	35	Resistance
111	9	M	19	Resistance
112	9	M	26	Resistance
113	14	C	16	Resistance
114	14	C	24	Resistance
115	14	C	18	Resistance
116	14	C	31	Resistance
117	14	C	39	Resistance
118	14	C	24	Resistance
119	14	C	14	Resistance
120	14	C	19	Resistance
121	14	C	24	Resistance
122	14	C	25	Resistance
123	14	C	40	Resistance
124	14	C	36	Resistance
125	14	C	20	Resistance
126	14	C	8	Resistance
127	14	C	10	Resistance
128	14	M	10	Resistance
129	14	M	25	Resistance
130	14	M	10	Resistance
131	14	M	31	Resistance
132	14	M	10	Resistance
133	14	M	14	Resistance
134	14	M	4	Resistance
135	14	M	31	Resistance
136	14	M	0	Resistance
137	14	M	16	Resistance
138	14	M	25	Resistance
139	14	M	2	Resistance
140	14	M	9	Resistance
141	14	M	17	Resistance
142	14	M	0	Resistance
143	30	C	25	Resistance
144	30	C	9	Resistance
145	30	C	24	Resistance
146	30	C	24	Resistance
147	30	C	25	Resistance
148	30	C	30	Resistance
149	30	C	0	Resistance
150	30	C	12	Resistance
151	30	C	20	Resistance
152	30	C	22	Resistance
153	30	C	28	Resistance
154	30	C	42	Resistance
155	30	C	33	Resistance
156	30	C	11	Resistance
157	30	C	10	Resistance
158	30	M	6	Resistance
159	30	M	12	Resistance
160	30	M	28	Resistance
161	30	M	4	Resistance
162	30	M	6	Resistance
163	30	M	16	Resistance
164	30	M	15	Resistance
165	30	M	16	Resistance
166	30	M	25	Resistance
167	30	M	19	Resistance
168	30	M	43	Resistance
169	30	M	33	Resistance
170	30	M	27	Resistance
171	30	M	13	Resistance
172	30	M	18	Resistance
1	1	C	0.110413716460008	Tolerance
2	1	C	0.147519788626156	Tolerance
3	1	C	0.147933439238968	Tolerance
4	1	C	0.123807841681245	Tolerance
5	1	C	0.111923157587085	Tolerance
6	1	C	0.115963699050588	Tolerance
7	1	C	0.122801972000244	Tolerance
8	1	C	0.111923157587085	Tolerance
9	1	C	0.141177241267475	Tolerance
10	1	C	0.141730273419182	Tolerance
11	1	C	0.10464962875291	Tolerance
12	1	C	0.138629436111989	Tolerance
13	1	C	0.109593034143089	Tolerance
14	1	C	0.0831030887923331	Tolerance
15	1	C	0.076386922139594	Tolerance
16	1	M	0.109713190349767	Tolerance
17	1	M	0.0892574205256839	Tolerance
18	1	M	0.100620715534416	Tolerance
19	1	M	0.138629436111989	Tolerance
20	1	M	0.0725810987378737	Tolerance
21	1	M	0.095084739343015	Tolerance
22	1	M	0.083742066971637	Tolerance
23	1	M	0.121227160714063	Tolerance
24	1	M	0.102165124753198	Tolerance
25	1	M	0.109308741273614	Tolerance
26	1	M	0.0989392483672215	Tolerance
27	1	M	0.125721731884475	Tolerance
28	1	M	0.111923157587085	Tolerance
29	1	M	0.0543867430967284	Tolerance
30	1	M	0.0679735651244703	Tolerance
31	2	C	0.148387468945876	Tolerance
32	2	C	0.131611172149735	Tolerance
33	2	C	0.16129517317339	Tolerance
34	2	C	0.13299526071865	Tolerance
35	2	C	0.13011751322823	Tolerance
36	2	C	0.147141358995748	Tolerance
37	2	C	0.142048322783849	Tolerance
38	2	C	0.126504511748702	Tolerance
39	2	C	0.110299332699384	Tolerance
40	2	C	0.126975654487194	Tolerance
41	2	C	0.122620894577282	Tolerance
42	2	C	0.13392333662995	Tolerance
43	2	C	0.0724229334469101	Tolerance
44	2	C	0.110413716460008	Tolerance
45	2	C	0.126861336107402	Tolerance
46	2	M	0.136234197902646	Tolerance
47	2	M	0.146372338548127	Tolerance
48	2	M	0.121953114324179	Tolerance
49	2	M	0.111314329110839	Tolerance
50	2	M	0.103093200664499	Tolerance
51	2	M	0.125141179952882	Tolerance
52	2	M	0.130574656284401	Tolerance
53	2	M	0.11574736587644	Tolerance
54	2	M	0.110557964573005	Tolerance
55	2	M	0.105768825853734	Tolerance
56	2	M	0.107799300146537	Tolerance
57	2	M	0.13011751322823	Tolerance
58	2	M	0.10464962875291	Tolerance
59	2	M	0.104259384726657	Tolerance
60	2	M	0.11327909498416	Tolerance
61	5	C	0.084345125795989	Tolerance
62	5	C	0.106560906096953	Tolerance
63	5	C	0.148715606837367	Tolerance
64	5	C	0.0896049445053921	Tolerance
65	5	C	0.143963085528421	Tolerance
66	5	C	0.120154772085786	Tolerance
67	5	C	0.141935296502231	Tolerance
68	5	C	0.0739494051012171	Tolerance
69	5	C	0.0823469442243518	Tolerance
70	5	C	0.141053708218458	Tolerance
71	5	C	0.134418754272423	Tolerance
72	5	C	0.114108971693523	Tolerance
73	5	C	0.10464962875291	Tolerance
74	5	C	0.134891009509559	Tolerance
75	5	C	0.11574736587644	Tolerance
76	5	M	0.115963699050588	Tolerance
77	5	M	0.163149900530456	Tolerance
78	5	M	0.0810930216216328	Tolerance
79	5	M	0.130628369189249	Tolerance
80	5	M	0.123237227884763	Tolerance
81	5	M	0.116629257069123	Tolerance
82	5	M	0.063690746223707	Tolerance
83	5	M	0.100620715534416	Tolerance
84	5	M	0.0903970247486114	Tolerance
85	5	M	0.0839707691120529	Tolerance
86	5	M	0.0771324961623969	Tolerance
87	5	M	0.0891170203795179	Tolerance
88	5	M	0.0709090035361815	Tolerance
89	5	M	0.107799300146537	Tolerance
90	5	M	0.107260941813395	Tolerance
91	9	C	0.118272897250001	Tolerance
92	9	C	0.0963676173785477	Tolerance
93	9	C	0.0667546359304096	Tolerance
94	9	C	0.0997982332237976	Tolerance
95	9	C	0.11290596054757	Tolerance
96	9	C	0.119101742199206	Tolerance
97	9	C	0.105768825853734	Tolerance
98	9	C	0.105613486040099	Tolerance
99	9	C	0.106125650212434	Tolerance
100	9	C	0.12986891158031	Tolerance
101	9	C	0.101408980185217	Tolerance
102	9	M	0.121227160714063	Tolerance
103	9	M	0.112693871450282	Tolerance
104	9	M	0.0825690430811575	Tolerance
105	9	M	0.115615570155032	Tolerance
106	9	M	0.0846967227221684	Tolerance
107	9	M	0.116384309089944	Tolerance
108	9	M	0.0614969399495922	Tolerance
109	9	M	0.0828867556181851	Tolerance
110	9	M	0.147141358995748	Tolerance
111	9	M	0.122051904150836	Tolerance
112	9	M	0.0847628493552723	Tolerance
113	14	C	0.102165124753198	Tolerance
114	14	C	0.124830861814599	Tolerance
115	14	C	0.123152103388905	Tolerance
116	14	C	0.145992230736532	Tolerance
117	14	C	0.148715606837367	Tolerance
118	14	C	0.143567958630063	Tolerance
119	14	C	0.117953765221222	Tolerance
120	14	C	0.126975654487194	Tolerance
121	14	C	0.128871403278103	Tolerance
122	14	C	0.149681971846999	Tolerance
123	14	C	0.135151087569615	Tolerance
124	14	C	0.133149641274366	Tolerance
125	14	C	0.131175157152543	Tolerance
126	14	C	0.120526634603823	Tolerance
127	14	C	0.101449560483621	Tolerance
128	14	M	0.136658976823387	Tolerance
129	14	M	0.118173666287905	Tolerance
130	14	M	0.140507384181957	Tolerance
131	14	M	0.135377331937633	Tolerance
132	14	M	0.110935501258968	Tolerance
133	14	M	0.130628369189249	Tolerance
134	14	M	0.102165124753198	Tolerance
135	14	M	0.101312244995907	Tolerance
136	14	M	0.122091092942966	Tolerance
137	14	M	0.115963699050588	Tolerance
138	14	M	0.0934046002215195	Tolerance
139	14	M	0.107192319407507	Tolerance
140	14	M	0.110299332699384	Tolerance
141	14	M	0.108572995502122	Tolerance
142	14	M	0.0952678895389642	Tolerance
143	30	C	0.12932543298501	Tolerance
144	30	C	0.0828867556181851	Tolerance
145	30	C	0.13108137051542	Tolerance
146	30	C	0.123807841681245	Tolerance
147	30	C	0.125141179952883	Tolerance
148	30	C	0.0849766387930532	Tolerance
149	30	C	0.105404061937194	Tolerance
150	30	C	0.0946575408893851	Tolerance
151	30	C	0.142169351531869	Tolerance
152	30	C	0.0810930216216328	Tolerance
153	30	C	0.138629436111989	Tolerance
154	30	C	0.138629436111989	Tolerance
155	30	C	0.107799300146537	Tolerance
156	30	C	0.121227160714063	Tolerance
157	30	C	0.131355907277814	Tolerance
158	30	M	0.0979096450637412	Tolerance
159	30	M	0.111923157587085	Tolerance
160	30	M	0.11327909498416	Tolerance
161	30	M	0.126046671029875	Tolerance
162	30	M	0.0810930216216328	Tolerance
163	30	M	0.103588618306971	Tolerance
164	30	M	0.122873260541366	Tolerance
165	30	M	0.114357264711136	Tolerance
166	30	M	0.0984952970195588	Tolerance
167	30	M	0.118410212737715	Tolerance
168	30	M	NA	Tolerance
169	30	M	0.0810930216216328	Tolerance
170	30	M	0.0997982332237975	Tolerance
171	30	M	0.087442761284549	Tolerance
172	30	M	0.100155057582498	Tolerance
1	1	C	0.128012574936662	Growth
2	1	C	0.128012574936662	Growth
3	1	C	0.13650163500392	Growth
4	1	C	0.109352548877082	Growth
5	1	C	0.128012574936662	Growth
6	1	C	0.125066962479129	Growth
7	1	C	0.128012574936662	Growth
8	1	C	0.122059332593724	Growth
9	1	C	0.128012574936662	Growth
10	1	C	0.125066962479129	Growth
11	1	C	0.133727622738619	Growth
12	1	C	0.130898675982022	Growth
13	1	C	0.125066962479129	Growth
14	1	C	0.118987017562158	Growth
15	1	C	0.11584717374519	Growth
16	1	C	0.13650163500392	Growth
17	1	C	0.125066962479129	Growth
18	1	C	0.128012574936662	Growth
19	1	C	0.112636765766324	Growth
20	1	C	0.130898675982022	Growth
21	1	M	0.11584717374519	Growth
22	1	M	0.139222805714019	Growth
23	1	M	0.122059332593724	Growth
24	1	M	0.109352548877082	Growth
25	1	M	0.11584717374519	Growth
26	1	M	0.11584717374519	Growth
27	1	M	0.122059332593724	Growth
28	1	M	0.118987017562158	Growth
29	1	M	0.112636765766324	Growth
30	1	M	0.112636765766324	Growth
31	1	M	0.118987017562158	Growth
32	1	M	0.125066962479129	Growth
33	1	M	0.118987017562158	Growth
34	1	M	0.105991049247054	Growth
35	1	M	0.130898675982022	Growth
36	1	M	0.125066962479129	Growth
37	1	M	0.118987017562158	Growth
38	1	M	0.11584717374519	Growth
39	1	M	0.133727622738619	Growth
40	1	M	0.102548541878617	Growth
41	2	C	0.139222805714019	Growth
42	2	C	0.11584717374519	Growth
43	2	C	0.154543595764533	Growth
44	2	C	0.144514415954069	Growth
45	2	C	0.125066962479129	Growth
46	2	C	0.139222805714019	Growth
47	2	C	0.13650163500392	Growth
48	2	C	0.144514415954069	Growth
49	2	C	0.13650163500392	Growth
50	2	C	0.133727622738619	Growth
51	2	C	0.133727622738619	Growth
52	2	C	0.149616999182937	Growth
53	2	C	0.133727622738619	Growth
54	2	C	0.147088488168737	Growth
55	2	C	0.128012574936662	Growth
56	2	C	0.139222805714019	Growth
57	2	C	0.147088488168737	Growth
58	2	C	0.125066962479129	Growth
59	2	C	0.125066962479129	Growth
60	2	C	0.130898675982022	Growth
61	2	M	0.130898675982022	Growth
62	2	M	0.133727622738619	Growth
63	2	M	0.147088488168737	Growth
64	2	M	0.141893110430041	Growth
65	2	M	0.118987017562158	Growth
66	2	M	0.130898675982022	Growth
67	2	M	0.141893110430041	Growth
68	2	M	0.147088488168737	Growth
69	2	M	0.139222805714019	Growth
70	2	M	0.141893110430041	Growth
71	2	M	0.147088488168737	Growth
72	2	M	0.128012574936662	Growth
73	2	M	0.128012574936662	Growth
74	2	M	0.118987017562158	Growth
75	2	M	0.139222805714019	Growth
76	2	M	0.128012574936662	Growth
77	2	M	0.122059332593724	Growth
78	2	M	0.118987017562158	Growth
79	2	M	0.105991049247054	Growth
80	2	M	0.11584717374519	Growth
81	5	C	0.13650163500392	Growth
82	5	C	0.159305941517046	Growth
83	5	C	0.154543595764533	Growth
84	5	C	0.161628873070157	Growth
85	5	C	0.159305941517046	Growth
86	5	C	0.154543595764533	Growth
87	5	C	0.149616999182937	Growth
88	5	C	0.147088488168737	Growth
89	5	C	0.147088488168737	Growth
90	5	C	0.144514415954069	Growth
91	5	C	0.149616999182937	Growth
92	5	C	0.147088488168737	Growth
93	5	C	0.149616999182937	Growth
94	5	C	0.133727622738619	Growth
95	5	C	0.149616999182937	Growth
96	5	C	0.156944612666873	Growth
97	5	C	0.156944612666873	Growth
98	5	C	0.149616999182937	Growth
99	5	C	0.144514415954069	Growth
100	5	C	0.139222805714019	Growth
101	5	M	0.13650163500392	Growth
102	5	M	0.13650163500392	Growth
103	5	M	0.13650163500392	Growth
104	5	M	0.141893110430041	Growth
105	5	M	0.122059332593724	Growth
106	5	M	0.152101533856061	Growth
107	5	M	0.130898675982022	Growth
108	5	M	0.130898675982022	Growth
109	5	M	0.139222805714019	Growth
110	5	M	0.141893110430041	Growth
111	5	M	0.13650163500392	Growth
112	5	M	0.122059332593724	Growth
113	5	M	0.130898675982022	Growth
114	5	M	0.149616999182937	Growth
115	5	M	0.144514415954069	Growth
116	5	M	0.133727622738619	Growth
117	5	M	0.13650163500392	Growth
118	5	M	0.133727622738619	Growth
119	5	M	0.13650163500392	Growth
120	5	M	0.139222805714019	Growth
121	9	C	0.149616999182937	Growth
122	9	C	0.13650163500392	Growth
123	9	C	0.149616999182937	Growth
124	9	C	0.13650163500392	Growth
125	9	C	0.128012574936662	Growth
126	9	C	0.130898675982022	Growth
127	9	C	0.125066962479129	Growth
128	9	C	0.133727622738619	Growth
129	9	C	0.141893110430041	Growth
130	9	C	0.139222805714019	Growth
131	9	C	0.149616999182937	Growth
132	9	C	0.13650163500392	Growth
133	9	C	0.139222805714019	Growth
134	9	C	0.144514415954069	Growth
135	9	C	0.133727622738619	Growth
136	9	C	0.133727622738619	Growth
137	9	C	0.130898675982022	Growth
138	9	M	0.139222805714019	Growth
139	9	M	0.125066962479129	Growth
140	9	M	0.147088488168737	Growth
141	9	M	0.144514415954069	Growth
142	9	M	NA	Growth
143	9	M	0.147088488168737	Growth
144	9	M	0.122059332593724	Growth
145	9	M	0.128012574936662	Growth
146	9	M	0.144514415954069	Growth
147	9	M	0.144514415954069	Growth
148	9	M	0.141893110430041	Growth
149	9	M	0.122059332593724	Growth
150	9	M	0.133727622738619	Growth
151	9	M	0.133727622738619	Growth
152	9	M	0.141893110430041	Growth
153	9	M	0.11584717374519	Growth
154	9	M	0.105991049247054	Growth
155	14	C	0.154543595764533	Growth
156	14	C	0.141893110430041	Growth
157	14	C	0.141893110430041	Growth
158	14	C	0.141893110430041	Growth
159	14	C	0.141893110430041	Growth
160	14	C	0.139222805714019	Growth
161	14	C	0.154543595764533	Growth
162	14	C	0.141893110430041	Growth
163	14	C	0.156944612666873	Growth
164	14	C	0.149616999182937	Growth
165	14	C	0.141893110430041	Growth
166	14	C	0.149616999182937	Growth
167	14	C	0.159305941517046	Growth
168	14	C	0.144514415954069	Growth
169	14	C	0.154543595764533	Growth
170	14	C	0.147088488168737	Growth
171	14	C	0.159305941517046	Growth
172	14	C	0.139222805714019	Growth
173	14	C	0.13650163500392	Growth
174	14	C	0.147088488168737	Growth
175	14	M	0.149616999182937	Growth
176	14	M	0.130898675982022	Growth
177	14	M	0.147088488168737	Growth
178	14	M	0.156944612666873	Growth
179	14	M	0.130898675982022	Growth
180	14	M	0.139222805714019	Growth
181	14	M	0.139222805714019	Growth
182	14	M	0.139222805714019	Growth
183	14	M	0.139222805714019	Growth
184	14	M	0.152101533856061	Growth
185	14	M	0.147088488168737	Growth
186	14	M	0.139222805714019	Growth
187	14	M	0.149616999182937	Growth
188	14	M	0.141893110430041	Growth
189	14	M	0.156944612666873	Growth
190	14	M	0.144514415954069	Growth
191	14	M	0.130898675982022	Growth
192	14	M	0.141893110430041	Growth
193	14	M	0.13650163500392	Growth
194	14	M	0.128012574936662	Growth
195	30	C	0.0916934123103421	Growth
196	30	C	0.0954041960822365	Growth
197	30	C	0.105991049247054	Growth
198	30	C	0.0916934123103421	Growth
199	30	C	0.102548541878617	Growth
200	30	C	0.105991049247054	Growth
201	30	C	0.0990210257942779	Growth
202	30	C	0.11584717374519	Growth
203	30	C	0.0954041960822365	Growth
204	30	C	0.109352548877082	Growth
205	30	C	0.105991049247054	Growth
206	30	C	0.112636765766324	Growth
207	30	C	0.102548541878617	Growth
208	30	C	0.109352548877082	Growth
209	30	C	0.102548541878617	Growth
210	30	C	0.0839695235574456	Growth
211	30	C	0.109352548877082	Growth
212	30	C	0.105991049247054	Growth
213	30	C	0.105991049247054	Growth
214	30	C	0.0799451125622032	Growth
215	30	M	0.112636765766324	Growth
216	30	M	0.109352548877082	Growth
217	30	M	0.0990210257942779	Growth
218	30	M	0.0990210257942779	Growth
219	30	M	0.0878836627271762	Growth
220	30	M	0.0954041960822365	Growth
221	30	M	0.0878836627271762	Growth
222	30	M	0.112636765766324	Growth
223	30	M	0.102548541878617	Growth
224	30	M	0.102548541878617	Growth
225	30	M	0.0990210257942779	Growth
226	30	M	0.109352548877082	Growth
227	30	M	0.11584717374519	Growth
228	30	M	0.105991049247054	Growth
229	30	M	0.102548541878617	Growth
230	30	M	0.0954041960822365	Growth
231	30	M	0.0878836627271762	Growth
232	30	M	0.0990210257942779	Growth
233	30	M	0.0990210257942779	Growth
234	30	M	0.0799451125622032	Growth
